# Supplementary material for: ﻿Nothotytthonyx, a new genus of Malthininae (Coleoptera, Cantharidae) from mid-Cretaceous amber of northern Myanmar
Source: Zookeys. 2022 Apr 4;1092:19–30. doi: 10.3897/zookeys.1092.81701 (PMC9005494; doi:10.3897/zookeys.1092.81701)
Supplement: XML Treatment for Nothotytthonyx [file zookeys.1092.81701-treatment1.xml]

<!DOCTYPE tp:taxon-treatment
  PUBLIC "-//TaxonX//DTD Taxonomic Treatment Publishing DTD v0 20100105//EN" "tax-treatment-NSO.dtd">
<tp:taxon-treatment xmlns:tp="http://www.plazi.org/taxpub"><tp:treatment-meta><kwd-group><label>Taxon classification</label><kwd>
                  <named-content content-type="kingdom">Animalia</named-content>
                </kwd><kwd>
                  <named-content content-type="order">Coleoptera</named-content>
                </kwd><kwd>
                  <named-content content-type="family">Cantharidae</named-content>
                </kwd></kwd-group><mixed-citation publication-type="journal"><person-group><name><surname>Li</surname><given-names>Yan-Da</given-names></name><name><surname>Biffi</surname><given-names>Gabriel</given-names></name><name><surname>Kundrata</surname><given-names>Robin</given-names></name><name><surname>Huang</surname><given-names>Di-Ying</given-names></name><name><surname>Cai</surname><given-names>Chen-Yang</given-names></name></person-group><article-title>﻿<italic><tp:taxon-name><tp:taxon-name-part taxon-name-part-type="genus" reg="Nothotytthonyx">Nothotytthonyx</tp:taxon-name-part></tp:taxon-name></italic>, a new genus of <tp:taxon-name><tp:taxon-name-part taxon-name-part-type="subfamily">Malthininae</tp:taxon-name-part></tp:taxon-name> (<tp:taxon-name><tp:taxon-name-part taxon-name-part-type="order">Coleoptera</tp:taxon-name-part></tp:taxon-name>, <tp:taxon-name><tp:taxon-name-part taxon-name-part-type="family">Cantharidae</tp:taxon-name-part></tp:taxon-name>) from mid-Cretaceous amber of northern Myanmar</article-title><source>Zookeys</source><day>04</day><month>04</month><year>2022</year><volume>1092</volume><fpage>19</fpage><lpage>30</lpage><pub-id pub-id-type="doi">10.3897/zookeys.1092.81701</pub-id></mixed-citation></tp:treatment-meta><tp:nomenclature><label>﻿Genus</label><tp:taxon-name>
                <object-id xmlns:xlink="http://www.w3.org/1999/xlink" content-type="arpha" xlink:type="simple">1827AB42-C386-53D4-9506-6AA297959899</object-id>
                <tp:taxon-name-part taxon-name-part-type="genus" reg="Nothotytthonyx">Nothotytthonyx</tp:taxon-name-part>
                <object-id xmlns:xlink="http://www.w3.org/1999/xlink" content-type="zoobank" xlink:type="simple">http://zoobank.org/A56DECAD-2C71-4822-B48C-690DD67B4C3E</object-id>
              </tp:taxon-name><tp:taxon-authority>Li, Biffi, Kundrata &amp; Cai,</tp:taxon-authority><tp:taxon-status xmlns:xlink="http://www.w3.org/1999/xlink" xlink:type="simple">gen. nov.</tp:taxon-status></tp:nomenclature><tp:treatment-sec sec-type="type species" id="SECID0EHNAC"><title>Type species.</title><p><italic><tp:taxon-name><tp:taxon-name-part taxon-name-part-type="genus" reg="Nothotytthonyx">Nothotytthonyx</tp:taxon-name-part><tp:taxon-name-part taxon-name-part-type="species" reg="serratus">serratus</tp:taxon-name-part></tp:taxon-name></italic> sp. nov.</p></tp:treatment-sec><tp:treatment-sec sec-type="etymology" id="SECID0EYNAC"><title>Etymology.</title><p>The generic name is derived from the Greek “<italic>nothos</italic>”, false, and the generic name <italic><tp:taxon-name><tp:taxon-name-part taxon-name-part-type="genus" reg="Tytthonyx">Tytthonyx</tp:taxon-name-part></tp:taxon-name></italic> LeConte. The name is masculine in gender.</p></tp:treatment-sec><tp:treatment-sec sec-type="diagnosis" id="SECID0EHOAC"><title>Diagnosis.</title><p>Antennae strongly serrate (Figs <xref ref-type="fig" rid="F3">3F</xref>, <xref ref-type="fig" rid="F4">4C</xref>). Mandibles with a prominent tooth on incisor edge (Fig. <xref ref-type="fig" rid="F5">5D</xref>). Apical maxillary palpomere symmetrical, fusiform (Fig. <xref ref-type="fig" rid="F4">4A</xref>). Gular sutures confluent (Figs <xref ref-type="fig" rid="F3">3A</xref>, <xref ref-type="fig" rid="F5">5B</xref>). Elytra shortened; surface somewhat punctate. Tibial spurs present (Fig. <xref ref-type="fig" rid="F4">4D</xref>). Gonostyli well developed (Fig. <xref ref-type="fig" rid="F4">4F</xref>).</p><fig id="F3" position="float" orientation="portrait"><object-id xmlns:xlink="http://www.w3.org/1999/xlink" content-type="doi" xlink:type="simple">10.3897/zookeys.1092.81701.figure3</object-id><object-id xmlns:xlink="http://www.w3.org/1999/xlink" content-type="arpha" xlink:type="simple">EE5259C9-0E4B-5507-8C74-DEC1E01B3E92</object-id><label>Figure 3.</label><caption><p>Details of <italic><tp:taxon-name><tp:taxon-name-part taxon-name-part-type="genus" reg="Nothotytthonyx">Nothotytthonyx</tp:taxon-name-part><tp:taxon-name-part taxon-name-part-type="species" reg="serratus">serratus</tp:taxon-name-part></tp:taxon-name></italic> Li, Biffi, Kundrata &amp; Cai sp. nov., holotype, NIGP179427, under confocal microscopy <bold>A</bold> head, ventral view, showing the confluent gular suture (arrowhead) <bold>B</bold> prothorax, ventral view <bold>C</bold> metathorax, ventral view <bold>D</bold> abdominal base, ventral view <bold>E</bold> abdominal apex, ventral view <bold>F</bold> head, dorsal view <bold>G</bold> prothorax, dorsal view <bold>H</bold> elytral base, dorsal view <bold>H</bold> abdominal apex, dorsal view. Abbreviations: an1–11, antennomeres 1–11; el, elytron; ey, compound eye; md, mandible; msf, mesofemur; mtc, metacoxa; mttb, metatibia; mtts, metatarsus; mtv, metaventrite; mxp, maxillary palp; pc, procoxa; pn, pronotum; ps, prosternum; v1–7, ventrites 1–7. Scale bars: 300 μm.</p></caption><graphic xmlns:xlink="http://www.w3.org/1999/xlink" xlink:href="zookeys-1092-019-g003.jpg" position="float" orientation="portrait" xlink:type="simple" id="oo_667939.jpg"><uri content-type="original_file" xlink:type="simple">https://binary.pensoft.net/fig/667939</uri></graphic></fig></tp:treatment-sec><tp:treatment-sec><!--Section generated to contain objects referenced in tp:taxon-treatment.--><fig id="F4" position="float" orientation="portrait"><object-id xmlns:xlink="http://www.w3.org/1999/xlink" content-type="doi" xlink:type="simple">10.3897/zookeys.1092.81701.figure4</object-id><object-id xmlns:xlink="http://www.w3.org/1999/xlink" content-type="arpha" xlink:type="simple">54F92E62-D581-52C7-85CD-A95C988EC863</object-id><label>Figure 4.</label><caption><p>Details of <italic><tp:taxon-name><tp:taxon-name-part taxon-name-part-type="genus" reg="Nothotytthonyx">Nothotytthonyx</tp:taxon-name-part><tp:taxon-name-part taxon-name-part-type="species" reg="serratus">serratus</tp:taxon-name-part></tp:taxon-name></italic> Li, Biffi, Kundrata &amp; Cai sp. nov., holotype, NIGP179427, under confocal microscopy <bold>A</bold> mouthparts, ventral view <bold>B</bold> antennal base, dorsal view <bold>C</bold> antennal apex <bold>D</bold> mid leg, showing the two weak tibial spurs (arrowhead) <bold>E</bold> abdominal apex, dorsal view <bold>F</bold> ovipositor, ventral view. Abbreviations: an1–11, antennomeres 1–11; gc, gonocoxite; gs, gonostylus; lbp, labial palp; mst1–5, mesotarsomeres 1–5; mstb, mesotibia; mxp, maxillary palp. Scale bars: 200 μm.</p></caption><graphic xmlns:xlink="http://www.w3.org/1999/xlink" xlink:href="zookeys-1092-019-g004.jpg" position="float" orientation="portrait" xlink:type="simple" id="oo_667940.jpg"><uri content-type="original_file" xlink:type="simple">https://binary.pensoft.net/fig/667940</uri></graphic></fig><fig id="F5" position="float" orientation="portrait"><object-id xmlns:xlink="http://www.w3.org/1999/xlink" content-type="doi" xlink:type="simple">10.3897/zookeys.1092.81701.figure5</object-id><object-id xmlns:xlink="http://www.w3.org/1999/xlink" content-type="arpha" xlink:type="simple">0E6B180F-C201-51F3-9BF3-9C9B73409E71</object-id><label>Figure 5.</label><caption><p>X-ray microtomographic reconstruction of <italic><tp:taxon-name><tp:taxon-name-part taxon-name-part-type="genus" reg="Nothotytthonyx">Nothotytthonyx</tp:taxon-name-part><tp:taxon-name-part taxon-name-part-type="species" reg="serratus">serratus</tp:taxon-name-part></tp:taxon-name></italic> Li, Biffi, Kundrata &amp; Cai sp. nov., holotype, NIGP179427 <bold>A</bold> dorsal view <bold>B</bold> ventral view <bold>C</bold> lateral view <bold>D</bold> anterodorsal view <bold>E</bold> anterolateral view. Scale bar: 2 mm.</p></caption><graphic xmlns:xlink="http://www.w3.org/1999/xlink" xlink:href="zookeys-1092-019-g005.jpg" position="float" orientation="portrait" xlink:type="simple" id="oo_667941.jpg"><uri content-type="original_file" xlink:type="simple">https://binary.pensoft.net/fig/667941</uri></graphic></fig></tp:treatment-sec></tp:taxon-treatment>
