# Supplementary material for: ﻿Nothotytthonyx, a new genus of Malthininae (Coleoptera, Cantharidae) from mid-Cretaceous amber of northern Myanmar
Source: Zookeys. 2022 Apr 4;1092:19–30. doi: 10.3897/zookeys.1092.81701 (PMC9005494; doi:10.3897/zookeys.1092.81701)
Supplement: XML Treatment for Nothotytthonyx serratus [file zookeys.1092.81701-treatment2.xml]

<!DOCTYPE tp:taxon-treatment
  PUBLIC "-//TaxonX//DTD Taxonomic Treatment Publishing DTD v0 20100105//EN" "tax-treatment-NSO.dtd">
<tp:taxon-treatment xmlns:tp="http://www.plazi.org/taxpub"><tp:treatment-meta><kwd-group><label>Taxon classification</label><kwd>
                  <named-content content-type="kingdom">Animalia</named-content>
                </kwd><kwd>
                  <named-content content-type="order">Coleoptera</named-content>
                </kwd><kwd>
                  <named-content content-type="family">Cantharidae</named-content>
                </kwd></kwd-group><mixed-citation publication-type="journal"><person-group><name><surname>Li</surname><given-names>Yan-Da</given-names></name><name><surname>Biffi</surname><given-names>Gabriel</given-names></name><name><surname>Kundrata</surname><given-names>Robin</given-names></name><name><surname>Huang</surname><given-names>Di-Ying</given-names></name><name><surname>Cai</surname><given-names>Chen-Yang</given-names></name></person-group><article-title>﻿<italic><tp:taxon-name><tp:taxon-name-part taxon-name-part-type="genus" reg="Nothotytthonyx">Nothotytthonyx</tp:taxon-name-part></tp:taxon-name></italic>, a new genus of <tp:taxon-name><tp:taxon-name-part taxon-name-part-type="subfamily">Malthininae</tp:taxon-name-part></tp:taxon-name> (<tp:taxon-name><tp:taxon-name-part taxon-name-part-type="order">Coleoptera</tp:taxon-name-part></tp:taxon-name>, <tp:taxon-name><tp:taxon-name-part taxon-name-part-type="family">Cantharidae</tp:taxon-name-part></tp:taxon-name>) from mid-Cretaceous amber of northern Myanmar</article-title><source>Zookeys</source><day>04</day><month>04</month><year>2022</year><volume>1092</volume><fpage>19</fpage><lpage>30</lpage><pub-id pub-id-type="doi">10.3897/zookeys.1092.81701</pub-id></mixed-citation></tp:treatment-meta><tp:nomenclature><label>﻿</label><tp:taxon-name>
                <object-id xmlns:xlink="http://www.w3.org/1999/xlink" content-type="arpha" xlink:type="simple">60DC9501-CDB1-54D5-87A2-03211C416C54</object-id>
                <tp:taxon-name-part taxon-name-part-type="genus" reg="Nothotytthonyx">Nothotytthonyx</tp:taxon-name-part>
                <tp:taxon-name-part taxon-name-part-type="species" reg="serratus">serratus</tp:taxon-name-part>
                <object-id xmlns:xlink="http://www.w3.org/1999/xlink" content-type="zoobank" xlink:type="simple">http://zoobank.org/44E1AFDB-31BC-4B43-B8FA-D3F566934E3F</object-id>
              </tp:taxon-name><tp:taxon-authority> Li, Biffi, Kundrata &amp; Cai,</tp:taxon-authority><tp:taxon-status xmlns:xlink="http://www.w3.org/1999/xlink" xlink:type="simple"> sp. nov.</tp:taxon-status><xref ref-type="fig" rid="F1">Figs 1</xref><xref ref-type="fig" rid="F2">, 2</xref><xref ref-type="fig" rid="F3">, 3</xref><xref ref-type="fig" rid="F4">, 4</xref><xref ref-type="fig" rid="F5">, 5</xref></tp:nomenclature><tp:treatment-sec sec-type="material" id="SECID0EUCAE"><title>Material.</title><p><bold><italic>Holotype</italic></bold>, NIGP179427, female.</p></tp:treatment-sec><tp:treatment-sec sec-type="etymology" id="SECID0E6CAE"><title>Etymology.</title><p>The specific name refers to its distinctly serrate antennae.</p></tp:treatment-sec><tp:treatment-sec sec-type="Locality and horizon" id="SECID0EEDAE"><title>Locality and horizon.</title><p>Amber mine located near Noije Bum Village (<named-content xmlns:xlink="http://www.w3.org/1999/xlink" content-type="dwc:verbatimCoordinates" xlink:type="simple"><named-content content-type="geo-json" specific-use="{&#34;type&#34;:&#34;Point&#34;,&#34;coordinates&#34;:[96.600000,26.333333]}" id="NCID0ENDAE" xlink:type="simple">26°20'N, 96°36'E</named-content></named-content>), Tanai Township, Myitkyina District, Kachin State, Myanmar; unnamed horizon, mid-Cretaceous, Upper Albian to Lower Cenomanian.</p></tp:treatment-sec><tp:treatment-sec sec-type="diagnosis" id="SECID0ESDAE"><title>Diagnosis.</title><p>As for the genus.</p></tp:treatment-sec><tp:treatment-sec sec-type="description" id="SECID0EXDAE"><title>Description.</title><p><bold>Adult female.</bold> Body weakly sclerotized, elongate, about 5.3 mm long, 1.4 mm wide (widest across abdomen).</p><p><bold><italic>Head</italic></bold> (Fig. <xref ref-type="fig" rid="F3">3A,F</xref>) fully exposed, prognathous, subquadrate, weakly narrowed posteriorly, including eyes almost as wide as pronotum; dorsal surface flat, without protuberance or depression. Compound eyes moderately large and weakly protruding, finely facetted, without interfacetal setae. Antennal insertions located anteriorly, dorsally exposed, separated by approximately the length of antennomere 1. Subantennal grooves absent. Antennae (Fig. <xref ref-type="fig" rid="F4">4B,C</xref>) with 11 antennomeres; antennomere 1 moderately broad; antennomeres 2 short; antennomere 3–10 distinctly serrate. Mandibles with one prominent tooth on incisor edge (Fig. <xref ref-type="fig" rid="F5">5D</xref>). Apical maxillary and labial palpomeres elongate, symmetrical, fusiform, not unequally expanded, apex acute (Fig. <xref ref-type="fig" rid="F4">4A</xref>). Gular sutures confluent (Figs <xref ref-type="fig" rid="F3">3A</xref>, <xref ref-type="fig" rid="F5">5B</xref>).</p><fig id="F4" position="float" orientation="portrait"><object-id xmlns:xlink="http://www.w3.org/1999/xlink" content-type="doi" xlink:type="simple">10.3897/zookeys.1092.81701.figure4</object-id><object-id xmlns:xlink="http://www.w3.org/1999/xlink" content-type="arpha" xlink:type="simple">54F92E62-D581-52C7-85CD-A95C988EC863</object-id><label>Figure 4.</label><caption><p>Details of <italic><tp:taxon-name><tp:taxon-name-part taxon-name-part-type="genus" reg="Nothotytthonyx">Nothotytthonyx</tp:taxon-name-part><tp:taxon-name-part taxon-name-part-type="species" reg="serratus">serratus</tp:taxon-name-part></tp:taxon-name></italic> Li, Biffi, Kundrata &amp; Cai sp. nov., holotype, NIGP179427, under confocal microscopy <bold>A</bold> mouthparts, ventral view <bold>B</bold> antennal base, dorsal view <bold>C</bold> antennal apex <bold>D</bold> mid leg, showing the two weak tibial spurs (arrowhead) <bold>E</bold> abdominal apex, dorsal view <bold>F</bold> ovipositor, ventral view. Abbreviations: an1–11, antennomeres 1–11; gc, gonocoxite; gs, gonostylus; lbp, labial palp; mst1–5, mesotarsomeres 1–5; mstb, mesotibia; mxp, maxillary palp. Scale bars: 200 μm.</p></caption><graphic xmlns:xlink="http://www.w3.org/1999/xlink" xlink:href="zookeys-1092-019-g004.jpg" position="float" orientation="portrait" xlink:type="simple" id="oo_667940.jpg"><uri content-type="original_file" xlink:type="simple">https://binary.pensoft.net/fig/667940</uri></graphic></fig><p>Pronotal disc (Fig. <xref ref-type="fig" rid="F3">3G</xref>) transverse; anterior and posterior angles broadly rounded; lateral and posterior margins clearly bordered. Elytra (Fig. <xref ref-type="fig" rid="F3">3H</xref>) relatively short, covering only about half of posterior body; surface somewhat punctate. Procoxae (Fig. <xref ref-type="fig" rid="F5">5B</xref>) conical, well projecting, contiguous. Mesocoxae (Fig. <xref ref-type="fig" rid="F5">5B</xref>) conical, well projecting, narrowly separated. Metaventrite (Fig. <xref ref-type="fig" rid="F3">3C</xref>) large, with distinct discrimen and metakatepisternal suture. Metacoxae (Fig. <xref ref-type="fig" rid="F3">3C</xref>) transverse, almost contiguous.</p><fig id="F5" position="float" orientation="portrait"><object-id xmlns:xlink="http://www.w3.org/1999/xlink" content-type="doi" xlink:type="simple">10.3897/zookeys.1092.81701.figure5</object-id><object-id xmlns:xlink="http://www.w3.org/1999/xlink" content-type="arpha" xlink:type="simple">0E6B180F-C201-51F3-9BF3-9C9B73409E71</object-id><label>Figure 5.</label><caption><p>X-ray microtomographic reconstruction of <italic><tp:taxon-name><tp:taxon-name-part taxon-name-part-type="genus" reg="Nothotytthonyx">Nothotytthonyx</tp:taxon-name-part><tp:taxon-name-part taxon-name-part-type="species" reg="serratus">serratus</tp:taxon-name-part></tp:taxon-name></italic> Li, Biffi, Kundrata &amp; Cai sp. nov., holotype, NIGP179427 <bold>A</bold> dorsal view <bold>B</bold> ventral view <bold>C</bold> lateral view <bold>D</bold> anterodorsal view <bold>E</bold> anterolateral view. Scale bar: 2 mm.</p></caption><graphic xmlns:xlink="http://www.w3.org/1999/xlink" xlink:href="zookeys-1092-019-g005.jpg" position="float" orientation="portrait" xlink:type="simple" id="oo_667941.jpg"><uri content-type="original_file" xlink:type="simple">https://binary.pensoft.net/fig/667941</uri></graphic></fig><p><bold><italic>Legs</italic></bold> slender. Trochanters obliquely articulated to femoral bases. Tibiae with weak spurs (at least as seen on left mesotibia; Fig. <xref ref-type="fig" rid="F4">4D</xref>). Tarsal formula 5–5–5; tarsomere 4 ventrally bilobed (Figs <xref ref-type="fig" rid="F4">4D</xref>, <xref ref-type="fig" rid="F5">5E</xref>). Claws simple.</p><p><bold><italic>Abdomen</italic></bold> with seven free ventrites. Gonostyli well developed (Fig. <xref ref-type="fig" rid="F4">4F</xref>).</p></tp:treatment-sec><tp:treatment-sec><!--Section generated to contain objects referenced in tp:taxon-treatment.--><fig id="F1" position="float" orientation="portrait"><object-id xmlns:xlink="http://www.w3.org/1999/xlink" content-type="doi" xlink:type="simple">10.3897/zookeys.1092.81701.figure1</object-id><object-id xmlns:xlink="http://www.w3.org/1999/xlink" content-type="arpha" xlink:type="simple">325E1A15-FB3C-59E9-A6F0-22C2AD68B8CC</object-id><label>Figure 1.</label><caption><p>General habitus of <italic><tp:taxon-name><tp:taxon-name-part taxon-name-part-type="genus" reg="Nothotytthonyx">Nothotytthonyx</tp:taxon-name-part><tp:taxon-name-part taxon-name-part-type="species" reg="serratus">serratus</tp:taxon-name-part></tp:taxon-name></italic> Li, Biffi, Kundrata &amp; Cai sp. nov., holotype, NIGP179427, under incident light <bold>A</bold> dorsal view <bold>B</bold> ventral view. Scale bars: 1.5 mm.</p></caption><graphic xmlns:xlink="http://www.w3.org/1999/xlink" xlink:href="zookeys-1092-019-g001.jpg" position="float" orientation="portrait" xlink:type="simple" id="oo_667937.jpg"><uri content-type="original_file" xlink:type="simple">https://binary.pensoft.net/fig/667937</uri></graphic></fig><fig id="F2" position="float" orientation="portrait"><object-id xmlns:xlink="http://www.w3.org/1999/xlink" content-type="doi" xlink:type="simple">10.3897/zookeys.1092.81701.figure2</object-id><object-id xmlns:xlink="http://www.w3.org/1999/xlink" content-type="arpha" xlink:type="simple">F3B94FBE-BA97-5D16-883E-5CEB13694CEB</object-id><label>Figure 2.</label><caption><p>General habitus of <italic><tp:taxon-name><tp:taxon-name-part taxon-name-part-type="genus" reg="Nothotytthonyx">Nothotytthonyx</tp:taxon-name-part><tp:taxon-name-part taxon-name-part-type="species" reg="serratus">serratus</tp:taxon-name-part></tp:taxon-name></italic> Li, Biffi, Kundrata &amp; Cai sp. nov., holotype, NIGP179427, under widefield fluorescence <bold>A</bold> dorsal view. <bold>B</bold> ventral view. Scale bars: 1.5 mm.</p></caption><graphic xmlns:xlink="http://www.w3.org/1999/xlink" xlink:href="zookeys-1092-019-g002.jpg" position="float" orientation="portrait" xlink:type="simple" id="oo_667938.jpg"><uri content-type="original_file" xlink:type="simple">https://binary.pensoft.net/fig/667938</uri></graphic></fig><fig id="F3" position="float" orientation="portrait"><object-id xmlns:xlink="http://www.w3.org/1999/xlink" content-type="doi" xlink:type="simple">10.3897/zookeys.1092.81701.figure3</object-id><object-id xmlns:xlink="http://www.w3.org/1999/xlink" content-type="arpha" xlink:type="simple">EE5259C9-0E4B-5507-8C74-DEC1E01B3E92</object-id><label>Figure 3.</label><caption><p>Details of <italic><tp:taxon-name><tp:taxon-name-part taxon-name-part-type="genus" reg="Nothotytthonyx">Nothotytthonyx</tp:taxon-name-part><tp:taxon-name-part taxon-name-part-type="species" reg="serratus">serratus</tp:taxon-name-part></tp:taxon-name></italic> Li, Biffi, Kundrata &amp; Cai sp. nov., holotype, NIGP179427, under confocal microscopy <bold>A</bold> head, ventral view, showing the confluent gular suture (arrowhead) <bold>B</bold> prothorax, ventral view <bold>C</bold> metathorax, ventral view <bold>D</bold> abdominal base, ventral view <bold>E</bold> abdominal apex, ventral view <bold>F</bold> head, dorsal view <bold>G</bold> prothorax, dorsal view <bold>H</bold> elytral base, dorsal view <bold>H</bold> abdominal apex, dorsal view. Abbreviations: an1–11, antennomeres 1–11; el, elytron; ey, compound eye; md, mandible; msf, mesofemur; mtc, metacoxa; mttb, metatibia; mtts, metatarsus; mtv, metaventrite; mxp, maxillary palp; pc, procoxa; pn, pronotum; ps, prosternum; v1–7, ventrites 1–7. Scale bars: 300 μm.</p></caption><graphic xmlns:xlink="http://www.w3.org/1999/xlink" xlink:href="zookeys-1092-019-g003.jpg" position="float" orientation="portrait" xlink:type="simple" id="oo_667939.jpg"><uri content-type="original_file" xlink:type="simple">https://binary.pensoft.net/fig/667939</uri></graphic></fig></tp:treatment-sec></tp:taxon-treatment>
